# Supplementary material for: XRCC4 and MRE11 Roles and Transcriptional Response to Repair of TALEN-Induced Double-Strand DNA Breaks
Source: Int J Mol Sci. 2022 Jan 6;23(2):593. doi: 10.3390/ijms23020593 (PMC8776116; doi:10.3390/ijms23020593)
Supplement: Supplementary file 1 [file ijms-23-00593-s001.zip]

Archive with 1 entries (1 files):
- ijms-1522393-supplementary.pdf
